# Supplementary material for: A Desmethylphosphinothricin Dipeptide Derivative Effectively Inhibits Escherichia coli and Bacillus subtilis Growth
Source: Biomolecules. 2023 Sep 26;13(10):1451. doi: 10.3390/biom13101451 (PMC10604730; doi:10.3390/biom13101451)
Supplement: Supplementary file 1 [file biomolecules-13-01451-s001.zip]

Archive with 1 entries (1 files):
- biomolecules-2607938-supplementary.pdf
